# Supplementary material for: Odor Fingerprinting of Chitosan and Source Identification of Commercial Chitosan: HS-GC-IMS, Multivariate Statistical Analysis, and Tracing Path Study
Source: Polymers (Basel). 2024 Jun 28;16(13):1858. doi: 10.3390/polym16131858 (PMC11243783; doi:10.3390/polym16131858)
Supplement: Supplementary file 1 [file polymers-16-01858-s001.zip]

Archive with 1 entries (1 files):
- polymers-3066058-supplementary.pdf
